# Supplementary material for: Dietary Phytochemicals Targeting NRF2 Against Skin Cellular Senescence: Mechanistic Insights and Potential for Functional Food Development
Source: Biology (Basel). 2025 Dec 25;15(1):39. doi: 10.3390/biology15010039 (PMC12785134; doi:10.3390/biology15010039)
Supplement: Supplementary file 1 [file biology-15-00039-s001.zip]

Archive with 1 entries (1 files):
- biology-4035799-supplementary.pdf
